# Supplementary material for: Investigating the Short-Term Effects of Cold Stress on Metabolite Responses and Metabolic Pathways in Inner-Mongolia Sanhe Cattle
Source: Animals (Basel). 2021 Aug 25;11(9):2493. doi: 10.3390/ani11092493 (PMC8469163; doi:10.3390/ani11092493)
Supplement: Supplementary file 1 [file animals-11-02493-s001.zip]

Archive with 1 entries (1 files):
- animals-1316094-supplementary.pdf
